# Supplementary material for: A generalized logrank-type test for comparison of treatment regimes in sequential multiple assignment randomized trials
Source: Biometrics. 2024 Nov 30;80(4):ujae139. doi: 10.1093/biomtc/ujae139 (PMC11636965; doi:10.1093/biomtc/ujae139)
Supplement: ujae139_Supplemental_Files — Web Appendices A–G, referenced in Sections 2–4 and R code implementing the simulations reported in Section 3, are available with this paper at the Biometrics website at Oxford Academic. [file ujae139_supplemental_files.zip]

Archive with 2 entries (2 files):
- LR_SMARTS_SimCode.zip
- SupplementaryMaterial_LR_SMARTS_TsiatisDavidian_final.pdf
